# Supplementary material for: Pneumococcal competence is a populational health sensor driving multilevel heterogeneity in response to antibiotics
Source: Nat Commun. 2024 Jul 10;15:5625. doi: 10.1038/s41467-024-49853-2 (PMC11237056; doi:10.1038/s41467-024-49853-2)
Supplement: Supplementary file 4 — Source data [file 41467_2024_49853_MOESM4_ESM.xlsx]

## Sheet: Fig1F
Fig 1F
rep1					rep2					rep3
min	low density+CSP	High density	low density		min	low density+CSP	High density	low density		min	low density+CSP	High density	low density
0	0.000693963	0.000401043	0.000693963		0		0.000251446			0	0.000559441	0.000403145	0.000559441
5	0.0555556	0.000442087			5	0.00841852	0.000449236			5	0.0138648	0.000840195
10	0.597025	0.00418911	0.00119296		10	0.732773	0.00236407	0.000828844		10	0.547758	0.00212314	0.00135428
15	0.527437	0.020457			15	0.70073	0.0192953			15	0.663534	0.00553761
20	0.380645	0.520071	0.00165017		20	0.578727	0.6971	0.00319927		20	0.422964	0.187534	0.00214765
30		0.667235	0.0055205		25		0.664989			25		0.755869
40		0.568335	0.0156416		30		0.546763	0.00358809		30		0.715258	0.00313283
50			0.130651		40			0.00637789		35			0.00420168
55			0.4948		50			0.0271903		40			0.00626468
60			0.79223		55					45			0.0258065
65			0.721022		60			0.236626		50			0.00796813
70			0.675762							55			0.108231
75			0.616327							60			0.0703954
80			0.377015							65			0.327451
										70			0.658182

## Sheet: Fig2B-left
Fig2B
left graphs
Rep1						Rep2
	no stress	no stress+CSP	Sm	Sm+CSP		min	no stress	Sm	Sm+CSP
0	35471.7	43043.5	32692.3	21481.5		0	75625	45652.2	49333.3
10	98909.1	122750	77931	67391.3		10	176857	56363.6	102889
20	67272.7	117377	74861.1	59777.8		20	135833	54090.9	100000
30	62931	90500	66880.7	54065		30	87088.6	52763.2	79191.9
40	58400	93471.1	62030.1	49517.2		40	93085.9	42282.6	64045.8
50	40045	2.80761e+06	49322.9	41553.4		50	52648.6	31144.8	51933.7
60	38085.8	3.28409e+06	38651.7	34580.2		60	34234.5	25652.2	37942.4
70	34319.8	2.79221e+06	32477.9	28309		70	42358	24875.8	31400.7
80	30311.4	1.78238e+06	23847.7	21518.2		80	39193.5	21682.1	24122.8
90	26447.2	1.33949e+06	17872.3	17325.9		90	32348.1	20154.7	17604.2
100	28155.3	979902	17400	15935.2		100	30528.1	14160.8	13681.5
110	32467.8	1.09671e+06	14973.6	15808.8		110	34870	14547.2	14712.9
120	34255.3	1.33678e+06	15652.9	15539.1		120	34128.6	17026.8	15877.9
130	33253.4	1.37971e+06	17027.9	16365.4		130	34802.1	17927.7	14105.8
140	29658.3	1.34632e+06	15355.2	17582.2		140	31720.4	14434.3	16204.1
150	27941.4	1.16214e+06	17475.4	22177.8		150	31200.4	17501	21160.9
160	26371.6	1.28422e+06	23235.5	1.19416e+06		160	27846.5	19195.7	1.13986e+06
170	18141.2	1.11865e+06	42805.4	839416		170	21842.5	22251.2	843682
180	14049.9	1.01052e+06	358705	498079		180	20181.5	34816.8	504612
190	7506.48	891521	883212	265046		190	14753.2	213674	255006
200	3028.35	608264	420554	192454		200	8910.96	503552	173930
210	920.005	349760	261123	103308		210	2635.78	407505	109010
220	436.251	132074	141291	58073.1		220	799.186	216187	60605.5
230	926.822	39136.7	75595.8	34581.6		230	465.616	88837.3	33620
240	150.286	16498.1	32713.1	27244		240	142.647	51003.8	26540.8
250	121.073	7553.81	15289.4	10601.9		250	129.573	23870.7	10316.4
260	174.848	2702.2	8771.42	5569.93		260	53.2081	12116.8	5958.55
270	83.4697	1717.33	3487.24	3074.05		270	86.4	3742.17	3044.64
280	33.5627	1203.74	1114.15			280	105.611	1235.73

## Sheet: Fig2B-right
Fig 2B-right
Rep1								rep2
min	no stress	no stress+CSP	Sm+CSP	Sm				min	no stress	Sm+CSP	Sm
0	0	0	0	0				0		0	0
10	7.38007e-07	0	0	0				10		0	8.3682e-07
20	0	0	0	0				20	0	0	0
30	0	0	0	0				30	0	0	0
40	0	0.247436	0	0				40	0	0	0
50	0	0.245848	0	0				50	0	0	0
60	0	0.0987805	0	0				60	1.36986e-07	0	0
70	0	0.0316794	0	0				70	8.81057e-08	0	0
80	1.47059e-07	0.00516667	2.63158e-07	0				80	0	1.69492e-07	0
90	0	0.00138596	1.59363e-07	0				90	0	8.54701e-08	0
100	5.29101e-08	0.00259896	1.14286e-07	1.16959e-07				100	0	2.85714e-07	8.26446e-08
110	8.17996e-08	0.00138889	6.15385e-08	3.91389e-08				110	4.23729e-08	1.34831e-07	0
120	6.66667e-08	0.00835526	1.2e-06	1.76471e-07				120	9.65251e-08	2.59259e-07	3.663e-08
130	5.60748e-08	0.00687345	1.375e-06	2.02532e-07				130	5.52486e-08	4.41558e-07	9.86193e-08
140	3.8961e-08	0.00577143	1.88235e-06	6.66667e-08				140	0	4.4e-07	0
150	5.68182e-08	0.00207194	0.00015037	1.67677e-07				150	1.64609e-08	2.4849e-05	1.4157e-08
160	0	0.00479808	0.0368947	6.9537e-07				160	6.66667e-09	0.00928125	1.25e-08
170	0	0.000968326	0.000627957	1.97458e-06				170	0	0.00040031	1.71875e-08
180	0	0.000540237	4.82093e-06	8.82187e-06				180	0	1.46803e-05	8.25e-08
190	0	3.7037e-05	4.4e-08	0.000143577				190	0	4.82812e-07	1.94759e-06
200	0	2.86166e-05	0	1.0922e-05				200	0	0	9.08955e-05
210	0	5.07246e-07	0	2.26804e-08				210	0	0	7.66406e-07
220	0	0	0	0				220	0	0	0
230	0	0	0	0				230	0	0	0
240	0	0	0	0				240	0	0	0
250	0	0	0	0				250	0	0	0
260	0	0	0	0				260	0	0	0
270	0	0	0	0				270	0	0	0
280	0	0	0					280	0		0

## Sheet: Fig2D
Fig 2D
Mix	Rep 1	Rep 2	Rep 3
Negative	75	68	75
4.8 x 106 +	58	60	65
4.8 x 106 -	60	77	77
4.8 x 105 +	53	55	65
4.8 x 105 -	65	67	72
4.8 x 104 +	41	43	43
4.8 x 104 -	65	70	70
4.8 x 103 +	21	23	23
4.8 x 103 -	60	70	70
Positive	3	3	3

## Sheet: Fig 3B
Fig 3B
Antibiotic	CSP	Rep 1	Rep 2	Rep 3
Norflo	CSP-	19.3811	15.1811	13.913
Notflo	CSP+	32.6531	59.7938	63.4241
MMS	CSP-	0.911836	1.12357	1.60119
MMS	CSP+	4.71526	3.80989	7.06546

## Sheet: Fig 3C
Fig 3C
Antibiotic	CSP	T =	Rep 1	Rep 2	Rep 3	Rep 4
Norflo	CSP-	0	24.47	18.2	15.82	17.56
Norflo	CSP+	0	41.51	32.03	23.11	29.02
Norflo	CSP-	-5	17.79	16.16	16.03
Norflo	CSP+	-5	36.82	25.5	24.72
MMS	CSP-	0	3.04	1.91	3.62	3.33
MMS	CSP+	0	7.06	3.21	4.77	3.84
MMS	CSP-	-5	3.52	2.72	2.57
MMS	CSP+	-5	4.21	2.14	2.02

## Sheet: Fig 3D
Fig 3D
Antibiotic	CSP	T =	Rep 1	Rep 2	Rep 3
Norflo	CSP-	30	35.61	23.83	22.26
Norflo	CSP+	30	16.76	28.22	19.68
Norflo	CSP-	50	31.09	22.6	16.63
Norflo	CSP+	50	21.91	25.48	13.56
MMS	CSP-	30	2.04	1.53	1.15
MMS	CSP+	30	7.46	5.37	5.35
MMS	CSP-	50	2.48	1.24	1.87
MMS	CSP+	50	7.3	4.77	7.83

## Sheet: Fig 4A
Fig 4A
Antibiotic	CSP	Rep 1	Rep 2	Rep 3	Rep 4	Rep 5	Rep 6
Amp	CSP-	2.662	2.733	4.033	3.744	4.91	4.66
Vanco	CSP-	4.551	3.234	7.962	5.642	3.577
MMS	CSP-	3.44	3	3.03
Norflo	CSP-	0.677	1.543	1.295	1.564
MMC	CSP-	2.196	2.381	2.7
Novo	CSP-	8.571	15.543	14.451
Trim	CSP-	11.906	7.199	10.076	5.651	5.826
Rif	CSP-	14.116	10.364	15.038	9.195	9.576
Ery	CSP-	4.838	6.89	0.945
Tc	CSP-	6.457	18.212	9.728
Sm	CSP-	0.123	2.337	1.141	2.151
Kan	CSP-	5.95	4.022	3.709
Amp	CSP+	13.483	14.457	14.601	18.871	20.67	18.041
Vanco	CSP+	18.014	33.765	20.833	22.753	17.292
MMS	CSP+	12.5871	12.7949	15.4497
Norflo	CSP+	5.126	12.51	9.091	13.158
MMC	CSP+	13.077	7.311	16.235
Novo	CSP+	35.052	26.288	31.984
Trim	CSP+	47.886	31.704	25.287	38.535	27.526
Rif	CSP+	38.943	33.677	17.184	27.58	20.258
Ery	CSP+	14.811	18.988	6.308
Tc	CSP+	32.008	41.457	28.462
Sm	CSP+	0.005	0.008	0.003
Kan	CSP+	0.324	0.065	0.212

## Sheet: Fig 4B
Fig 4B
Antibiotic	CSP	Rep 1	Rep 2	Rep 3	Rep 4	Rep 5	Rep 6
Amp	CSP-	3.604	2.917	2.376	3.485
Vanco	CSP-	2.053	2.24	3.093
MMS	CSP-	2.40351	2.75591	3.66548
Norflo	CSP-	0.947	0.487	1.8
MMC	CSP-	1.573	0.48	1.558
Novo	CSP-	6.495	2.062	7.655
Trim	CSP-	8.003	6.344	4.884
Rif	CSP-	10.741	11.233	10.488
Ery	CSP-	1.371	0.396	1.15
Tc	CSP-	6.838	5.976	9.38
Sm	CSP-	5.231	1.701	0.776	8.88	0.438	0.308
Kan	CSP-	6.6	4.579	0.692	21.26	2.496	2.445
Amp	CSP+	2.163	4	3.652	4.738
Vanco	CSP+	1.612	1.243	1.67
MMS	CSP+	5.40441	3.84354	5.32258
Norflo	CSP+	4.563	2.782	6.495
MMC	CSP+	2.668	0.63	2.18
Novo	CSP+	10.698	1.998	8.203
Trim	CSP+	14.651	14.968	17.133
Rif	CSP+	13.234	13.344	16.738
Ery	CSP+	5.337	0.879	2.543
Tc	CSP+	11.347	4.585	9.159
Sm	CSP+	0.009	0.005	0.011	0.008	0.002	0.001
Kan	CSP+	0.215	0.058	0.04	1.274	0.129	0.075

## Sheet: Fig 4C
Fig 4C
Antibiotic	Strain	Rep 1	Rep 2	Rep 3	Rep 4	Rep 5	Rep 6
Amp	R3369	5.06514	5.28961	3.6208	5.04087	4.21001	3.87116
Vanco	R3369	3.95851	10.4393	2.61663	4.03247	4.83386
MMS	R3369	3.65796	4.2611	5.0957
Norflo	R3369	7.56694	8.10752	7.01872	8.41165
MMC	R3369	5.9553	3.07045	6.01248
Novo	R3369	4.08935	1.69132	2.21331
Trim	R3369	4.02199	4.40373	2.50972	6.81874	4.72473
Rif	R3369	2.75879	3.24946	1.14271	2.99928	2.11549
Ery	R3369	3.06125	2.7558	6.67827
Tc	R3369	4.95693	2.27635	2.9256
Sm	R3369	0.00327621	0.00229197	0.00700533	0.00150551
Kan	R3369	0.0544388	0.0161044	0.0572498
Amp	R4592	0.600011	1.37143	1.53706	1.35956
Vanco	R4592	0.784895	0.554785	0.539839
MMS	R4592	2.24855	1.39465	1.45208
Norflo	R4592	4.82018	5.7102	3.60746
MMC	R4592	1.69611	1.31343	1.39884
Novo	R4592	1.64707	0.968992	1.07154
Trim	R4592	1.8306	2.35956	3.50811
Rif	R4592	1.23209	1.18787	1.5959
Ery	R4592	3.89333	2.22166	2.21176
Tc	R4592	1.65935	0.767248	0.976436
Sm	R4592	0.00162703	0.00285364	0.0137069	0.00085364	0.00491039	0.00204652
Kan	R4592	0.0325596	0.0127225	0.0581505	0.0599281	0.0516884	0.030598

[truncated: 43 more sheets: Fig 5B, Fig 5C, Fig 5D, Fig 5E, SFig 2A, SFig 2B, SFig 2C, SFig 3A, SFig 3B, SFig 3C, SFig 4A, SFig 4B, SFig 4C, SFig 5A, SFig 5B, SFig 5C, SFig 6A, SFig 7B, SFig 7C, SFig 7D …]
